# Supplementary material for: RCPedia: a global resource for studying and exploring retrocopies in diverse species
Source: Bioinformatics. 2024 Sep 6;40(9):btae530. doi: 10.1093/bioinformatics/btae530 (PMC11387616; doi:10.1093/bioinformatics/btae530)
Supplement: btae530_Supplementary_Data [file btae530_supplementary_data.zip]

Archive with 2 entries (2 files):
- Suplementary Tables.xlsx
- SupplementaryMaterial.pdf
