# Supplementary material for: RCPedia: a global resource for studying and exploring retrocopies in diverse species
Source: Bioinformatics. 2024 Sep 6;40(9):btae530. doi: 10.1093/bioinformatics/btae530 (PMC11387616; doi:10.1093/bioinformatics/btae530)
Supplement: btae530_Supplementary_Data [file btae530_supplementary_data.zip › Suplementary Tables.xlsx]

## Sheet: Supp Table 1
Supplementary Table 1. Species analyzed and present in the RCPedia database
Species (common name)	Species (scientific name)
Human	Homo sapiens
Chimpanzee	Pan troglodytes
Bonobo	Pan paniscus
Gorilla	Gorilla gorilla gorilla
Orangutan	Pongo pygmaeus abelii
Gibbon	Nomascus leucogenys
Green monkey	Chlorocebus sabaeus
Crab-eating macaque	Macaca fascicularis
Rhesus	Macaca mulatta
Baboon (anubis)	Papio anubis
Golden snub-nosed monkey	Rhinopithecus roxellana
Marmoset	Callithrix jacchus
Mouse lemur	Microcebus murinus
Mouse 2020	Mus musculus
Rat	Rattus norvegicus
Chinese hamster	Cricetulus griseus
Rabbit	Oryctolagus cuniculus
Pig	Sus scrofa
Cow	Bos taurus
Sheep	Ovis aries
Dolphin	Tursiops truncatus
Horse	Equus caballus
Dog	Canis lupus familiaris
Panda	Ailuropoda melanoleuca
Cat	Felis catus
Pale spear-nosed bat	Phyllostomus discolor
Greater horseshoe bat	Rhinolophus ferrumequinum
Velvety free-tailed bat	Molossus molossus
Egyptian rousette	Rousettus aegyptiacus
Kuhl's pipistrelle	Pipistrellus kuhlii
Greater mouse-eared bat	Myotis myotis
Sloth	Choloepus hoffmanni
Tasmanian devil	Sarcophilus harrisii
Opossum	Monodelphis domestica
Platypus	Ornithorhynchus anatinus
Chicken	Gallus gallus
Turkey	Meleagris gallopavo
Zebra finch	Taeniopygia guttata
Budgerigar	Melopsittacus undulatus
Painted turtle	Chrysemys picta bellii
Lizard	Anolis carolinensis
X tropicalis	Xenopus tropicalis
Zebrafish	Danio rerio
D melanogaster	Drosophila melanogaster

## Sheet: Supp Table 2
Supplementary Table 2. Reference genomes used in RCPedia
Species	Reference Genomes	Assembly ID	RefSeq version	Transcriptome link	High-Quality (Cromossome assembly)	Long-Reads (ONT and/or PacBio) Support
Human	hg38	GCF_000001405.39	109.202	https://ftp.ncbi.nlm.nih.gov/refseq/H_sapiens/annotation/annotation_releases/109.20190905/GCF_000001405.39_GRCh38.p13/GCF_000001405.39_GRCh38.p13_genomic.gtf.gz	Yes	No
Chimpanzee	panTro6	GCF_002880755.1	105	https://ftp.ncbi.nlm.nih.gov/genomes/refseq/vertebrate_mammalian/Pan_troglodytes/annotation_releases/105/GCF_002880755.1_Clint_PTRv2/GCF_002880755.1_Clint_PTRv2_genomic.gtf.gz	Yes	Yes
Bonobo	panPan3	GCF_013052645.1	104	https://ftp.ncbi.nlm.nih.gov/genomes/all/annotation_releases/9597/104/GCF_013052645.1_Mhudiblu_PPA_v0/GCF_013052645.1_Mhudiblu_PPA_v0_genomic.gtf.gz	Yes	Yes
Gorilla	gorGor6	GCF_008122165.1	102	https://ftp.ncbi.nlm.nih.gov/genomes/refseq/vertebrate_mammalian/Gorilla_gorilla/annotation_releases/102/GCF_008122165.1_Kamilah_GGO_v0/GCF_008122165.1_Kamilah_GGO_v0_genomic.gtf.gz	Yes	Yes
Orangutan	ponAbe3	GCF_002880775.1	103	https://ftp.ncbi.nlm.nih.gov/genomes/all/annotation_releases/9601/103/GCF_002880775.1_Susie_PABv2/GCF_002880775.1_Susie_PABv2_genomic.gtf.gz	Yes	Yes
Gibbon	Asia_NLE_v1	GCF_006542625.1	103	https://ftp.ncbi.nlm.nih.gov/genomes/refseq/vertebrate_mammalian/Nomascus_leucogenys/annotation_releases/103/GCF_006542625.1_Asia_NLE_v1/GCF_006542625.1_Asia_NLE_v1_genomic.gtf.gz	Yes	Yes
Green monkey	chlSab2	GCF_000409795.2	100	https://ftp.ncbi.nlm.nih.gov/genomes/refseq/vertebrate_mammalian/Chlorocebus_sabaeus/annotation_releases/100/GCF_000409795.2_Chlorocebus_sabeus_1.1/GCF_000409795.2_Chlorocebus_sabeus_1.1_genomic.gtf.gz	Yes	No
Crab-eating macaque	macFas5	GCF_000364345.1	102	https://ftp.ncbi.nlm.nih.gov/genomes/refseq/vertebrate_mammalian/Macaca_fascicularis/annotation_releases/102/GCF_012559485.2_MFA1912RKSv2/GCF_012559485.2_MFA1912RKSv2_genomic.gtf.gz	Yes	No
Rhesus	rheMac10	GCF_003339765.1	103	https://ftp.ncbi.nlm.nih.gov/genomes/refseq/vertebrate_mammalian/Macaca_mulatta/annotation_releases/103/GCF_003339765.1_Mmul_10/GCF_003339765.1_Mmul_10_genomic.gtf.gz	Yes	Yes
Baboon	Panubis1.0	GCF_008728515.1	104	https://ftp.ncbi.nlm.nih.gov/genomes/refseq/vertebrate_mammalian/Papio_anubis/annotation_releases/104/GCF_008728515.1_Panubis1.0/GCF_008728515.1_Panubis1.0_genomic.gtf.gz	Yes	Yes
Golden snub-nosed monkey	ASM756505v1	GCF_007565055.1	101	https://ftp.ncbi.nlm.nih.gov/genomes/refseq/vertebrate_mammalian/Rhinopithecus_roxellana/annotation_releases/101/GCF_007565055.1_ASM756505v1/GCF_007565055.1_ASM756505v1_genomic.gtf.gz	Yes	Yes
Marmoset	calJac4	GCF_009663435.1	105	https://ftp.ncbi.nlm.nih.gov/genomes/refseq/vertebrate_mammalian/Callithrix_jacchus/annotation_releases/105/GCF_009663435.1_Callithrix_jacchus_cj1700_1.1/GCF_009663435.1_Callithrix_jacchus_cj1700_1.1_genomic.gtf.gz	Yes	Yes
Mouse lemur	Mmur_3.0	GCF_000165445.2	101	https://ftp.ncbi.nlm.nih.gov/genomes/refseq/vertebrate_mammalian/Microcebus_murinus/annotation_releases/101/GCF_000165445.2_Mmur_3.0/GCF_000165445.2_Mmur_3.0_genomic.gtf.gz	Yes	Yes
Mouse 2020	mm39	GCF_000001635.27	109	https://ftp.ncbi.nlm.nih.gov/genomes/refseq/vertebrate_mammalian/Mus_musculus/annotation_releases/109/GCF_000001635.27_GRCm39/GCF_000001635.27_GRCm39_genomic.gtf.gz	Yes	No
Rat	rn6	GCF_000001895.5	106	https://ftp.ncbi.nlm.nih.gov/genomes/all/annotation_releases/10116/106/GCF_000001895.5_Rnor_6.0/GCF_000001895.5_Rnor_6.0_genomic.gtf.gz	Yes	Yes
Chinese hamster	CriGri-PICRH-1.0	GCF_003668045.3	103	https://ftp.ncbi.nlm.nih.gov/genomes/refseq/vertebrate_mammalian/Cricetulus_griseus/annotation_releases/103/GCF_003668045.1_CriGri-PICR/GCF_003668045.1_CriGri-PICR_genomic.gtf.gz	Yes	No
Rabbit	oryCun2	GCF_000003625.3	102	https://ftp.ncbi.nlm.nih.gov/genomes/refseq/vertebrate_mammalian/Oryctolagus_cuniculus/annotation_releases/102/GCF_000003625.3_OryCun2.0/GCF_000003625.3_OryCun2.0_genomic.gtf.gz	Yes	No
Pig	susScr11	GCF_000003025.6	106	https://ftp.ncbi.nlm.nih.gov/genomes/all/annotation_releases/9823/106/GCF_000003025.6_Sscrofa11.1/GCF_000003025.6_Sscrofa11.1_genomic.gtf.gz	Yes	Yes
Cow	bosTau9	GCF_002263795.1	106	https://ftp.ncbi.nlm.nih.gov/genomes/all/annotation_releases/9913/106/GCF_002263795.1_ARS-UCD1.2/GCF_002263795.1_ARS-UCD1.2_genomic.gtf.gz	Yes	Yes
Sheep	Oar_rambouillet_v1.0	GCF_002742125.1	103	https://ftp.ncbi.nlm.nih.gov/genomes/refseq/vertebrate_mammalian/Ovis_aries/annotation_releases/103/GCF_002742125.1_Oar_rambouillet_v1.0/GCF_002742125.1_Oar_rambouillet_v1.0_genomic.gtf.gz	Yes	Yes
Dolphin	mTurTru1.mat.Y	GCF_011762595.1	102	https://ftp.ncbi.nlm.nih.gov/genomes/refseq/vertebrate_mammalian/Tursiops_truncatus/annotation_releases/102/GCF_011762595.1_mTurTru1.mat.Y/GCF_011762595.1_mTurTru1.mat.Y_genomic.gtf.gz	Yes	Yes
Horse	equCab3	GCF_002863925.1	103	https://ftp.ncbi.nlm.nih.gov/genomes/refseq/vertebrate_mammalian/Equus_caballus/annotation_releases/103/GCF_002863925.1_EquCab3.0/GCF_002863925.1_EquCab3.0_genomic.gtf.gz	Yes	Yes
Dog	ROS_Cfam_1.0	GCF_014441545.1	106	https://ftp.ncbi.nlm.nih.gov/genomes/refseq/vertebrate_mammalian/Canis_lupus_familiaris/annotation_releases/106/GCF_014441545.1_ROS_Cfam_1.0/GCF_014441545.1_ROS_Cfam_1.0_genomic.gtf.gz	Yes	Yes
Panda	ASM200744v2	GCF_002007445.1	103	https://ftp.ncbi.nlm.nih.gov/genomes/refseq/vertebrate_mammalian/Ailuropoda_melanoleuca/annotation_releases/103/GCF_002007445.1_ASM200744v2/GCF_002007445.1_ASM200744v2_genomic.gtf.gz	Yes	No
Cat	felCat9	GCF_000181335.3	104	https://ftp.ncbi.nlm.nih.gov/genomes/refseq/vertebrate_mammalian/Felis_catus/annotation_releases/104/GCF_000181335.3_Felis_catus_9.0/GCF_000181335.3_Felis_catus_9.0_genomic.gtf.gz	Yes	Yes
Sloth	mChoDid1.pri	GCF_015220235.1	100	https://ftp.ncbi.nlm.nih.gov/genomes/refseq/vertebrate_mammalian/Choloepus_didactylus/annotation_releases/100/GCF_015220235.1_mChoDid1.pri/GCF_015220235.1_mChoDid1.pri_genomic.gtf.gz	Yes	Yes
Tasmanian Devil	mSarHar1.11	GCF_902635505.1	103	https://ftp.ncbi.nlm.nih.gov/genomes/refseq/vertebrate_mammalian/Sarcophilus_harrisii/annotation_releases/103/GCF_902635505.1_mSarHar1.11/GCF_902635505.1_mSarHar1.11_genomic.gtf.gz	Yes	Yes (ONT)
Opossum	monDom5	GCF_000002295.2	103	https://ftp.ncbi.nlm.nih.gov/genomes/refseq/vertebrate_mammalian/Monodelphis_domestica/annotation_releases/103/GCF_000002295.2_MonDom5/GCF_000002295.2_MonDom5_genomic.gtf.gz	Yes	No
Platypus	mOrnAna1.p.v1	GCF_004115215.1	105	https://ftp.ncbi.nlm.nih.gov/genomes/refseq/vertebrate_mammalian/Ornithorhynchus_anatinus/annotation_releases/105/GCF_004115215.2_mOrnAna1.pri.v4/GCF_004115215.2_mOrnAna1.pri.v4_genomic.gtf.gz	Yes	Yes
Chicken	galGal6	GCF_000002315.6	suppressed	https://ftp.ncbi.nlm.nih.gov/genomes/refseq/vertebrate_other/Gallus_gallus/all_assembly_versions/suppressed/GCF_000002315.6_GRCg6a/GCF_000002315.6_GRCg6a_genomic.gtf.gz	Yes	Yes
Turkey	Turkey_5.1	GCF_000146605.3	103	https://ftp.ncbi.nlm.nih.gov/genomes/refseq/vertebrate_other/Meleagris_gallopavo/annotation_releases/103/GCF_000146605.3_Turkey_5.1/GCF_000146605.3_Turkey_5.1_genomic.gtf.gz	Yes	Yes
Zebra Finch	bTaeGut2.pat.W.v2	GCF_008822105.2	105	https://ftp.ncbi.nlm.nih.gov/genomes/refseq/vertebrate_other/Taeniopygia_guttata/annotation_releases/105/GCF_008822105.2_bTaeGut2.pat.W.v2/GCF_008822105.2_bTaeGut2.pat.W.v2_genomic.gtf.gz	Yes	Yes
Budgerigar	bMelUnd1.mat.Z	GCF_012275295.1	104	https://ftp.ncbi.nlm.nih.gov/genomes/refseq/vertebrate_other/Melopsittacus_undulatus/annotation_releases/104/GCF_012275295.1_bMelUnd1.mat.Z/GCF_012275295.1_bMelUnd1.mat.Z_genomic.gtf.gz	Yes	Yes (454)
Painted Turtle	Chrysemys_picta_BioNano-3.0.4	GCF_000241765.4	103	https://ftp.ncbi.nlm.nih.gov/genomes/refseq/vertebrate_other/Chrysemys_picta/annotation_releases/103/GCF_000241765.4_Chrysemys_picta_BioNano-3.0.4/GCF_000241765.4_Chrysemys_picta_BioNano-3.0.4_genomic.gtf.gz	Yes	Yes (454)
Lizard	anoCar2	GCF_000090745.1	102	https://ftp.ncbi.nlm.nih.gov/genomes/refseq/vertebrate_other/Anolis_carolinensis/annotation_releases/102/GCF_000090745.1_AnoCar2.0/GCF_000090745.1_AnoCar2.0_genomic.gtf.gz	Yes	No
Frog	xenTro10	GCF_000004195.4	104	https://ftp.ncbi.nlm.nih.gov/genomes/refseq/vertebrate_other/Xenopus_tropicalis/annotation_releases/104/GCF_000004195.4_UCB_Xtro_10.0/GCF_000004195.4_UCB_Xtro_10.0_genomic.gtf.gz	Yes	Yes
Zebrafish	danRer11	GCF_000002035.6	106	https://ftp.ncbi.nlm.nih.gov/genomes/refseq/vertebrate_other/Danio_rerio/annotation_releases/106/GCF_000002035.6_GRCz11/GCF_000002035.6_GRCz11_genomic.gtf.gz	Yes	No
Drosophila	dm6	GCF_000001215.4	Release 6 plus ISO1 MT	https://ftp.ncbi.nlm.nih.gov/genomes/refseq/invertebrate/Drosophila_melanogaster/all_assembly_versions/GCF_000001215.4_Release_6_plus_ISO1_MT/GCF_000001215.4_Release_6_plus_ISO1_MT_genomic.gtf.gz	Yes	Yes
Pale spear-nosed bat	HLphyDis3	GCA_014049915.1	none	https://bds.mpi-cbg.de/hillerlab/Bat1KPilotProject/intactIsoforms/HLphyDis3.Bat1Kannotation.intact.gtf.gz	No	Yes
Greater horseshoe bat	HLrhiFer5	GCA_014108255.1	none	https://bds.mpi-cbg.de/hillerlab/Bat1KPilotProject/intactIsoforms/HLrhiFer5.Bat1Kannotation.intact.gtf.gz	No	Yes
Velvety free-tailed bat	HLmolMol2	GCF_014108415.1	none	https://bds.mpi-cbg.de/hillerlab/Bat1KPilotProject/intactIsoforms/HLmolMol2.Bat1Kannotation.intact.gtf.gz	No	Yes
Egyptian rousette	HLrouAeg4	GCF_014176215.1	none	https://bds.mpi-cbg.de/hillerlab/Bat1KPilotProject/intactIsoforms/HLrouAeg4.Bat1Kannotation.intact.gtf.gz	No	Yes
Kuhl's pipistrelle	HLpipKuh2	GCF_014108245.1	none	https://bds.mpi-cbg.de/hillerlab/Bat1KPilotProject/intactIsoforms/HLpipKuh2.Bat1Kannotation.intact.gtf.gz	No	Yes
Greater mouse-eared bat	HLmyoMyo6	GCF_014108235.1	none	https://bds.mpi-cbg.de/hillerlab/Bat1KPilotProject/intactIsoforms/HLmyoMyo6.Bat1Kannotation.intact.gtf.gz	No	Yes

## Sheet: Supp Table 3
Supplementary Table 3. RNA Sequencing Data Utilized for Retrocopy Quantification in RCPedia. The raw FASTQ files were downloaded, reprocessed, and the expressions of retrocopies (and their parental genes) were quantified. These data are available in RCPedia.
Species Tax ID	Sample ID*	Tissues
10029	ERR4319912	Ovary
10029	ERR4319915	Ovary
10029	ERR4319916	Ovary
10029	ERR4319917	Ovary
10029	ERR4319918	Ovary
10029	ERR4319922	Ovary
10029	ERR4319923	Ovary
10029	ERR4319924	Ovary
10029	ERR4319925	Ovary
10029	ERR4319930	Ovary
10029	ERR4319931	Ovary
10029	ERR4319932	Ovary
10029	ERR4319933	Ovary
10029	ERR4319935	Ovary
10029	ERR4319936	Ovary
10116	SRS369736	brain
10116	SRS369727	brain
10116	SRS369738	heart
10116	SRS369740	liver
10116	SRS369744	testis
10116	SRS380730	liver
10116	SRS380729	liver
10116	SRS380731	liver
10116	SRS380779	kidney
10116	SRS380780	kidney
10116	SRS380826	brain
10116	SRS380825	brain
10116	SRS380824	brain
10116	SRS380781	kidney
10116	SRS369735	testis
10116	SRS369745	brain
10116	SRS369747	heart
10116	SRS369729	heart
10116	SRS369748	kidney
10116	SRS369749	liver
10116	SRS369753	testis
10116	SRS369731	liver
10116	SRS1496490	ovary
10116	SRS1496492	ovary
10116	ERS523415	kidney
10116	ERS523419	ovary
10116	ERS523416	liver
10116	ERS523414	heart
10116	ERS523413	brain
10116	ERS523422	testis
13616	SRS449815	brain
13616	SRS449818	liver
13616	SRS449820	testis
13616	SRS304760	brain
13616	SRS304762	liver
13616	SRS304761	brain
13616	ERS1090519	liver
13616	ERS1090504	liver
13616	SRS335256	brain
13616	SRS335260	liver
13616	SRS335263	ovary
13616	SRS335259	heart
13616	SRS335265	kidney
13616	SRS335257	testis
13616	SRS448463	heart
13616	SRS448464	kidney
13616	SRS448465	liver
13616	SRS429621	ovary
13616	SRS429819	testis
27622	SRR13259269	Liver
27622	SRR13259271	Kidney
27622	SRR13417562	Heart
27675	SRR10066841	Brain
27675	SRR10066842	Liver
27675	SRR10066844	Kidney
27675	SRR11580490	Brain
27675	SRR11580492	Liver
27675	SRR11580494	Kidney
28377	SRS366869	brain
28377	SRS366870	kidney
28377	SRS366871	heart
28377	SRS282427	ovary
28377	SRS283111	liver
28377	SRS282426	heart
28377	SRS282428	brain
30608	SRR1758989	Brain
30608	SRR1758990	Brain
30608	SRR1758991	Brain
30608	SRR1758992	Brain
30608	SRR1758993	Brain
30608	SRR1758995	Kidney
30608	SRR1758996	Kidney
30608	SRR1758997	Liver
51298	SRR11528215	Kidney
51298	SRR11528216	Kidney
51298	SRR11528217	Liver
51298	SRR11528218	Liver
51298	SRR11528219	Heart
51298	SRR11528220	Heart
51298	SRR11528221	Brain
59472	SRR10129696	Skin
59472	SRR10129697	Skin
59472	SRR10129698	Skin
59472	SRR10129699	Skin
59472	SRR10129700	Skin
59472	SRR10129701	Skin
59479	SRR2754983	Liver
59479	SRR2757329	Liver
59729	SRR13358559	Brain
59729	SRR13358570	Brain
59729	SRR13358585	Brain
59729	SRR18111875	Brain
59729	SRR18111876	Brain
59729	SRR18111877	Brain
59729	SRR18111878	Brain
59729	SRR18111879	Brain
59729	SRR18111880	Brain
59729	SRR18111881	Brain
59729	SRR18111882	Brain
59729	SRR18111883	Brain
59729	SRR18111884	Brain
59729	SRR18111885	Brain
59729	SRR18111886	Brain
60711	SRR5275322	Brain
60711	SRR5275323	Brain
60711	SRR5275325	Brain
60711	SRR5275328	Brain
60711	SRR5275329	Brain
60711	SRR5275331	Brain
60711	SRR6010875	Brain
60711	SRR6010878	Brain
60711	SRR6010883	Brain
60711	SRR6010884	Brain
60711	SRR6010889	Brain
60711	SRR6010891	Brain
60711	SRR6010901	Brain
60711	SRR6010916	Brain
60711	SRR6010920	Brain
60711	SRR8062405	Kidney
60711	SRR8062406	Kidney
60711	SRR8062407	Kidney
60711	SRR8475000	Kidney
60711	SRR8475001	Kidney
60711	SRR8475002	Kidney
60711	SRR8475003	Kidney
60711	SRR8475005	Kidney
61622	SRR9417645	Heart
7955	ERS017858	kidney
7955	ERS017860	heart
7955	ERS017861	brain
7955	SRS673879	liver
7955	SRS673878	heart
7955	SRS673881	brain
7955	SRS2867189	heart
7955	SRS1095799	ovary
7955	SRS1095798	ovary
7955	SRS1095797	ovary
7955	SRS719628	liver
7955	SRS665988	testis
7955	SRS719617	heart
7955	SRS719616	heart
7955	SRS719615	heart
7955	SRS665983	kidney
7955	SRS1042403	testis
7955	SRS719623	kidney
7955	SRS719622	kidney
7955	SRS719621	kidney
7955	SRS1042402	ovary
7955	SRS665982	liver
7955	SRS665989	ovary
7955	SRS719624	liver
7955	SRS665980	heart
7955	SRS719625	liver
7955	SRS719609	brain
7955	SRS719610	brain
7955	SRS719611	brain
7955	SRS665978	brain
8364	SRS2073206	liver
8364	SRS366873	brain
8364	SRS366876	heart
8364	SRS366875	kidney
8364	SRS366874	liver
8364	SRS568436	kidney
8364	SRS568433	brain
8479	SRR13381391	Liver
8479	SRR13381392	Liver
8479	SRR13381393	Liver
8479	SRR13381394	Liver
8479	SRR13381397	Liver
8479	SRR13381398	Liver
8479	SRR8718961	Heart
8479	SRR8718962	Heart
8479	SRR8718963	Heart
8479	SRR8718964	Heart
8479	SRR8718965	Heart
8479	SRR8718966	Heart
8479	SRR8718967	Heart
8479	SRR8718968	Heart
8479	SRR8718969	Heart
8479	SRR8718970	Heart
8479	SRR8718971	Heart
8479	SRR8718972	Heart
8479	SRR8718973	Heart
8479	SRR8718974	Heart
8479	SRR8718975	Heart
9031	SRS1114757	testis
9031	SRS1114756	testis
9031	SRS369812	liver
9031	SRS369816	testis
9031	SRS369810	heart
9031	SRS369811	kidney
9031	SRS369808	brain
9031	SRS2136324	liver
9031	SRS2136323	liver
9031	SRS2136322	liver
9031	SRS2136320	liver
9031	SRS2136321	liver
9031	SRS366867	heart
9031	SRS366866	kidney
9031	SRS366864	brain
9031	SRS366865	liver
9031	SRS369819	heart
9031	SRS369817	brain
9031	SRS369820	kidney
9031	SRS369834	testis
9031	SRS369828	heart
9031	SRS369825	testis
9031	SRS369821	liver
9031	SRS369829	kidney
9031	ERS2006594	liver
9031	SRS3052303	liver
9031	SRS3052304	liver
9031	SRS2986822	liver
9031	ERS2006585	liver
9031	ERS2006593	liver
9031	ERS2006582	liver
9031	SRS1930586	kidney
9031	SRS1930596	kidney
9031	SRS1930595	kidney
9031	SRS1930594	kidney
9031	SRS1930587	kidney
9031	SRS1930585	kidney
9031	SRS359046	ovary
9031	SRS1783076	kidney
9031	SRS1783078	kidney
9031	SRS1783075	kidney
9031	SRS1783077	kidney
9031	SRS1783079	kidney
9031	SRS3074381	heart
9031	SRS1930520	heart
9031	SRS1930523	heart
9031	ERS353500	heart
9031	ERS353503	heart
9031	SRS1930490	heart
9031	SRS1930517	heart
9031	SRS1930487	heart
9031	SRS1930484	heart
9031	ERS353481	testis
9031	ERS1070003	ovary
9031	ERS353485	ovary
9103	SRR10746605	Testis
9103	SRR10746606	Testis
9103	SRR10746607	Testis
9103	SRR10746608	Testis
9103	SRR10746609	Testis
9103	SRR10746611	Testis
9103	SRR10746612	Testis
9103	SRR10746613	Testis
9103	SRR10746614	Testis
9103	SRR10746615	Testis
9103	SRR10746616	Testis
9103	SRR10746617	Testis
9103	SRR10746618	Testis
9103	SRR10746619	Testis
9103	SRR4244331	Liver
9103	SRR4244334	Liver
9103	SRR4244337	Liver
9103	SRR4244341	Liver
9103	SRR4244357	Liver
9103	SRR4244361	Liver
9103	SRR4244364	Liver
9103	SRR4244367	Liver
9103	SRR9044387	Brain
9103	SRR9044404	Brain
9103	SRR9044415	Brain
9103	SRR9044428	Brain
9103	SRR9044430	Brain
9103	SRR9044431	Brain
9103	SRR9044433	Brain
9103	SRR9044434	Brain
9103	SRR9044435	Brain
9103	SRR9044436	Brain
9103	SRR9044437	Brain
9103	SRR9044438	Brain
9103	SRR9044439	Brain
9103	SRR9044440	Brain
9103	SRR9044441	Brain
9407	SRR2914059	Liver
9407	SRR2914295	Brain
9407	SRR2914359	Heart
9407	SRR2914360	Kidney
9407	SRR2914369	Liver
9407	SRR2914372	Testis
9407	SRR7735101	Kidney
9407	SRR7735102	Kidney
9483	SRS470554	brain
9483	SRS470552	kidney
9483	SRS470553	heart
9483	SRS470452	testis
9483	SRS470454	liver
9483	ERS1090516	liver
9483	ERS1090517	liver
9483	SRS2426398	liver
9483	SRS819378	brain
9483	SRS819379	brain
9483	SRS2426397	brain
9483	SRS819381	heart
9483	SRS2426399	heart
9483	SRS819382	kidney
9483	SRS2426394	kidney
9483	SRS819383	liver
9483	ERS1090469	liver
9483	ERS1090471	liver
9541	SRR14825551	Liver
9541	SRR14825554	Brain
9541	SRR14825557	Liver
9541	SRR14825558	Brain
9541	SRR14825559	Brain
9541	SRR14825572	Liver
9541	SRR14825573	Brain
9541	SRR14825574	Brain
9541	SRR14825575	Brain
9541	SRR14825589	Liver
9541	SRR14825590	Brain
9541	SRR14825591	Brain
9541	SRR14825592	Brain
9541	SRR14825594	Liver
9541	SRR14825595	Brain
9541	SRR14825596	Brain
9541	SRR14825597	Brain
9541	SRR14825600	Liver
9541	SRR14825601	Brain
9541	SRR14825603	Brain
9541	SRR15905854	Testis
9541	SRR15905867	Testis
9541	SRR15905868	Testis
9541	SRR15905869	Testis
9541	SRR15905884	Testis
9541	SRR15905885	Testis
9541	SRR15905911	Testis
9541	SRR18674643	Liver
9541	SRR18674654	Liver
9541	SRR18674655	Liver
9541	SRR18674656	Liver
9541	SRR18674657	Liver
9541	SRR18674658	Liver
9541	SRR18674659	Liver
9541	SRR18674661	Liver
9541	SRR18674662	Liver
9541	SRR8474208	Testis
9541	SRR8474209	Testis
9541	SRR8474210	Testis
9541	SRR8474211	Testis
9541	SRR8474212	Testis
9541	SRR8474213	Testis
9541	SRR8474214	Testis
9541	SRR8474215	Testis
9544	SRS945660	liver
9544	SRS945662	brain
9544	SRS945659	testis
9544	SRS945661	heart
9544	SRS379370	kidney
9544	SRS576978	heart
9544	SRS282394	testis
9544	SRS282392	liver
9544	SRS369767	liver
9544	SRS369766	kidney
9544	SRS369765	heart
9544	SRS369763	brain
9544	SRS369771	testis
9544	SRS2124533	testis
9544	SRS2124541	testis
9544	SRS2124535	testis
9544	SRS2124538	testis
9544	SRS2124540	testis
9544	SRS2124536	testis
9544	SRS2124534	testis
9544	SRS2124537	testis
9544	SRS2124539	testis
9544	SRS2124532	testis
9544	SRS369776	liver
9544	SRS369758	liver
9544	SRS369762	testis
9544	SRS369757	kidney
9544	SRS369775	kidney
9544	SRS369774	heart
9544	SRS369754	brain
9544	SRS369772	brain
9544	SRS369756	heart
9544	SRS369780	testis
9544	SRS1992618	liver
9544	SRS716810	ovary
9544	SRS716802	heart
9544	SRS1992612	heart
9544	SRS211174	kidney
9544	SRS716803	kidney
9544	SRS1992614	kidney
9544	ERS1090481	liver
9544	ERS1090483	liver
9544	ERS1090482	liver
9544	ERS1090480	liver
9544	SRS211175	liver
9544	SRS716804	liver
9544	SRS211173	heart
9544	SRS211172	brain
9555	SRR1041110	Brain
9555	SRR1041111	Brain
9555	SRR1041113	Heart
9555	SRR1041114	Kidney
9555	SRR1041115	Liver
9555	SRR1045084	Brain
9555	SRR1045085	Brain
9555	SRR1045089	Brain
9595	SRR5804494	Brain
9595	SRR5804495	Brain
9595	SRR5804496	Brain
9595	SRR5804497	Brain
9595	SRR5804498	Brain
9595	SRR5804499	Brain
9595	SRR5804500	Brain
9595	SRR5804501	Brain
9595	SRR5804502	Brain
9595	SRR5804503	Brain
9595	SRR5804504	Brain
9595	SRR5804506	Brain
9595	SRR5804507	Brain
9595	SRR5804508	Brain
9595	SRR5804509	Brain
9597	SRR8750398	Brain
9597	SRR8750416	Brain
9597	SRR8750420	Brain
9597	SRR8750426	Brain
9597	SRR8750430	Brain
9597	SRR8750436	Brain
9597	SRR8750440	Brain
9597	SRR8750445	Brain
9597	SRR8750604	Brain
9597	SRR8750606	Brain
9597	SRR8750608	Brain
9597	SRR8750616	Brain
9597	SRR8750621	Brain
9597	SRR8750625	Brain
9597	SRR8750628	Brain
9598	SRR2040586	Heart
9598	SRR2040587	Heart
9598	SRR2040588	Liver
9598	SRR2040589	Liver
9598	SRR2040590	Testis
9598	SRR2040591	Testis
9598	SRR8750641	Brain
9598	SRR8750651	Brain
9598	SRR8750671	Brain
9598	SRR8750672	Brain
9598	SRR8750680	Brain
9598	SRR8750681	Brain
9598	SRR8750684	Brain
9598	SRR8750693	Brain
9598	SRR8750704	Brain
9598	SRR8750712	Brain
9598	SRR8750714	Brain
9598	SRR8750716	Brain
9598	SRR8750717	Brain
9598	SRR8750718	Brain
9601	ERR3491608	Brain
9601	ERR3491609	Brain
9601	ERR3491610	Brain
9601	ERR3491615	Brain
9601	ERR3491616	Brain
9601	ERR3491621	Brain
9601	ERR3491623	Brain
9601	ERR3491624	Brain
9601	ERR3491627	Brain
9601	ERR3491628	Brain
9601	ERR3491630	Brain
9601	ERR3491634	Brain
9601	ERR3491636	Brain
9601	ERR3491637	Brain
9615	SRS332231	kidney
9615	SRS332229	brain
9615	SRS380697	liver
9615	SRS380746	kidney
9615	SRS380747	kidney
9615	SRS380792	brain
9615	SRS380791	brain
9615	SRS380696	liver
9615	SRS1995965	heart
9615	SRS1995961	heart
9615	SRS1995960	heart
9615	SRS1995959	heart
9615	SRS1995955	heart
9615	SRS1995940	heart
9615	SRS1995919	heart
9615	SRS1995925	heart
9615	SRS1995929	heart
9615	SRS1995935	heart
9615	SRS1995939	heart
9615	ERS1446924	testis
9615	ERS1446918	testis
9615	ERS1446923	testis
9615	ERS1446920	testis
9615	ERS1446919	testis
9615	ERS1446925	testis
9615	ERS1446917	testis
9615	ERS1446922	testis
9615	SRS2040965	kidney
9615	SRS2040966	kidney
9615	SRS2401093	liver
9615	SRS2401097	heart
9615	SRS2401103	heart
9615	SRS072744	heart
9615	SRS2401109	kidney
9615	SRS2401106	kidney
9615	SRS072786	kidney
9615	SRS2401115	liver
9615	SRS2401112	liver
9615	SRS2401100	liver
9615	SRS2401108	liver
9615	SRS072647	liver
9615	SRS072745	ovary
9615	SRS072747	testis
9615	SRS2401110	heart
9615	SRS072646	brain
9615	ERS1090466	liver
9615	ERS1090467	liver
9615	ERS1090468	liver
9646	SRR10215705	Heart
9646	SRR10215706	Heart
9646	SRR10215707	Heart
9646	SRR10215708	Heart
9646	SRR10215709	Heart
9646	SRR10215710	Liver
9646	SRR10215711	Liver
9646	SRR10215712	Liver
9646	SRR10215713	Liver
9646	SRR10215714	Liver
9646	SRR10215725	Kidney
9646	SRR10215726	Kidney
9646	SRR10215727	Kidney
9646	SRR10215728	Kidney
9646	SRR10215729	Kidney
9646	SRR2307714	Brain
9646	SRR2307789	Brain
9646	SRR2307886	Ovary
9646	SRR2308103	Liver
9646	SRR7611054	Brain
9646	SRR7611055	Liver
9685	SRR11852802	Ovary
9685	SRR11852803	Ovary
9685	SRR11852804	Ovary
9685	SRR11852805	Ovary
9685	SRR11852807	Ovary
9685	SRR11852808	Ovary
9685	SRR11852809	Ovary
9685	SRR11852810	Ovary
9685	SRR11939407	Heart
9685	SRR11939411	Liver
9685	SRR11939412	Kidney
9685	SRR11939414	Heart
9685	SRR11939419	Liver
9685	SRR11939420	Kidney
9685	SRR11939422	Heart
9685	SRR11939457	Liver
9685	SRR11939468	Kidney
9685	SRR12613016	Ovary
9685	SRR12613017	Ovary
9685	SRR12613018	Ovary
9685	SRR12613023	Ovary
9685	SRR12613034	Ovary
9685	SRR12613035	Ovary
9685	SRR15011234	Testis
9685	SRR15011235	Testis
9685	SRR15011236	Testis
9685	SRR15011242	Testis
9685	SRR15011243	Testis
9685	SRR15011244	Testis
9685	SRR15011245	Testis
9685	SRR15011246	Testis
9685	SRR15011247	Testis
9685	SRR15011248	Testis
9685	SRR21657489	Brain
9685	SRR21657490	Brain
9685	SRR21657498	Brain
9685	SRR21657509	Brain
9685	SRR21657516	Liver
9685	SRR21657517	Liver
9685	SRR21657518	Liver
9685	SRR21657519	Liver
9685	SRR21657521	Liver
9685	SRR21657522	Liver
9685	SRR21657523	Kidney
9685	SRR21657524	Kidney
9685	SRR21657525	Kidney
9685	SRR21657526	Kidney
9685	SRR21657527	Kidney
9685	SRR21657528	Kidney
9685	SRR21657529	Kidney
9685	SRR21657530	Kidney
9685	SRR21657532	Kidney
9685	SRR21657533	Kidney
9685	SRR21657534	Kidney
9685	SRR21657535	Kidney
9685	SRR21657549	Heart
9685	SRR21657550	Heart
9685	SRR21657551	Heart
9685	SRR21657552	Heart
9685	SRR21657554	Heart
9685	SRR21657555	Heart
9685	SRR21657562	Brain
9685	SRR21657563	Brain
9796	SRR12641943	Liver
9796	SRR12641945	Heart
9796	SRR12641949	Liver
9796	SRR12641952	Heart
9796	SRR12641955	Liver
9796	SRR12641957	Heart
9796	SRR12641960	Liver
9796	SRR12641961	Heart
9796	SRR12641962	Liver
9796	SRR12641965	Liver
9796	SRR12641967	Heart
9796	SRR12641970	Liver
9796	SRR12641972	Heart
9796	SRR12641974	Heart
9796	SRR21046748	Liver
9796	SRR21046749	Liver
9796	SRR21046750	Liver
9796	SRR21046751	Liver
9796	SRR21046752	Liver
9796	SRR21046753	Liver
9796	SRR21046754	Liver
9796	SRR21046755	Liver
9796	SRR3403817	Brain
9796	SRR3403819	Brain
9796	SRR3403821	Brain
9796	SRR3403822	Brain
9796	SRR3403825	Brain
9796	SRR3403826	Brain
9796	SRR3403827	Brain
9796	SRR3403828	Brain
9796	SRR6361828	Testis
9796	SRR6361829	Testis
9796	SRR636899	Kidney
9796	SRR636900	Kidney
9796	SRR636901	Kidney
9796	SRR8303651	Testis
9796	SRR8303652	Testis
9796	SRR8303653	Testis
9796	SRR8303654	Testis
9796	SRR8303655	Testis
9796	SRR8303656	Testis
9796	SRR8303657	Testis
9796	SRR8303658	Testis
9796	SRR8303659	Testis
9796	SRR8303660	Testis
9823	SRS2659245	liver
9823	SRS2518419	liver
9823	SRS2518416	liver
9823	SRS2659248	liver
9823	SRS2659246	liver
9823	SRS2659244	liver
9823	SRS2659243	liver
9823	SRS2518423	liver
9823	SRS2518420	liver
9823	SRS529865	liver
9823	SRS529859	liver
9823	SRS529863	liver
9823	SRS1198657	liver
9823	SRS1198656	liver
9823	SRS1198658	liver
9823	SRS1792915	brain
9823	SRS380782	kidney
9823	SRS380828	brain
9823	SRS380827	brain
9823	SRS380783	kidney
9823	SRS2602181	ovary
9823	SRS2602183	ovary
9823	SRS2602179	ovary
9823	SRS2760027	ovary
9823	SRS2760028	ovary
9823	SRS2760029	ovary
9823	SRS1094784	ovary
9823	SRS1094780	ovary
9823	SRS1094779	ovary
9823	SRS1094781	ovary
9823	SRS1094782	ovary
9823	SRS1930592	kidney
9823	SRS2760032	ovary
9823	SRS1930589	kidney
9823	SRS1930588	kidney
9823	SRS1930533	kidney
9823	SRS1930532	kidney
9823	SRS1930531	kidney
9823	SRS1094783	ovary
9823	SRS2760030	ovary
9823	SRS2760031	ovary
9823	SRS1100807	testis
9823	SRS388208	kidney
9823	ERS762246	heart
9823	ERS762248	heart
9823	ERS762249	heart
9823	ERS762250	heart
9823	ERS762251	heart
9823	ERS762252	heart
9823	ERS682351	heart
9823	SRS2140178	brain
9823	SRS2140180	brain
9823	SRS2140181	brain
9823	SRS2140182	brain
9823	SRS2140183	brain
9823	SRS2140184	brain
9823	ERS762247	heart
9823	ERS762245	heart
9823	SRS388205	heart
9823	ERS682352	kidney
9823	SRS1930476	heart
9823	SRS1930478	heart
9823	SRS1930481	heart
9823	SRS1930492	heart
9823	SRS1930495	heart
9913	SRS718152	liver
9913	SRS718148	liver
9913	SRS718149	liver
9913	SRS718151	liver
9913	SRS718221	liver
9913	SRS718135	liver
9913	SRS718144	liver
9913	SRS718146	liver
9913	SRS718147	liver
9913	SRS718223	liver
9913	SRS718143	liver
9913	SRS718150	liver
9913	SRS718145	liver
9913	SRS718142	liver
9913	SRS718130	liver
9913	SRS625430	ovary
9913	SRS625424	heart
9913	SRS1098356	ovary
9913	SRS369783	heart
9913	SRS369781	brain
9913	SRS369789	testis
9913	SRS369784	kidney
9913	SRS734278	testis
9913	SRS485384	testis
9913	SRS380743	kidney
9913	SRS380744	kidney
9913	SRS380788	brain
9913	SRS380789	brain
9913	SRS369799	brain
9913	SRS369798	testis
9913	SRS369807	testis
9913	SRS369801	heart
9913	SRS369792	heart
9913	SRS369802	kidney
9913	SRS369790	brain
9913	SRS369793	kidney
9913	SRS1254780	kidney
9913	SRS1254779	kidney
9913	SRS1254778	kidney
9913	SRS1254786	heart
9913	SRS1254785	heart
9913	SRS1254784	heart
9913	SRS486117	testis
9940	SRS2951366	liver
9940	SRS2951367	liver
9940	SRS2951364	liver
9940	SRS2951370	liver
9940	SRS2951369	liver
9940	SRS2951371	liver
9940	SRS2951365	liver
9940	SRS775844	ovary
9940	SRS173299	heart
9940	SRS173298	heart
9940	SRS173297	heart
9940	SRS173295	heart
9940	SRS173296	heart
9940	SRS173290	heart
9940	SRS173291	heart
9940	SRS590751	ovary
9940	SRS590753	heart
9940	SRS590752	brain
9940	SRS590750	kidney
9940	SRS590749	liver
9940	ERS444234	ovary
9940	ERS444254	ovary
9940	ERS444300	liver
9940	ERS444285	testis
9940	ERS444283	brain
9940	ERS444304	liver
9940	SRS2689190	ovary
9940	SRS1254771	kidney
9940	SRS1254770	kidney
9940	SRS1254774	liver
9940	SRS2689187	ovary
9940	SRS1930543	liver
9940	SRS1930545	liver
9940	SRS1930547	liver
9940	SRS1254773	liver
9940	SRS2689185	ovary
9940	SRS2689188	ovary
9940	ERS2107387	testis
9940	SRS2689189	ovary
9940	SRS2590682	testis
9940	SRS1930530	kidney
9940	SRS1930528	kidney
9940	SRS2590160	testis
9940	SRS2689191	ovary
9940	SRS2689192	ovary
9940	SRS1930529	kidney
9940	SRS2689186	ovary
9940	SRS1254769	kidney
9940	ERS1869181	ovary
9940	ERS1869182	ovary
9940	ERS1869179	ovary
9940	SRS1930470	heart
9940	SRS922843	testis
9940	SRS922851	testis
9940	SRS922849	testis
9940	SRS922847	testis
9940	SRS922848	testis
9940	SRS922846	testis
9940	SRS922844	testis
9940	SRS922845	testis
9940	SRS922850	testis
9940	SRS922852	testis
9940	SRS922854	testis
9940	SRS1254775	heart
9940	SRS1254776	heart
9940	SRS1254777	heart
9940	SRS1930473	heart
9940	SRS1930467	heart
9986	SRS380818	brain
9986	SRS380819	brain
9986	SRS380725	liver
9986	SRS380773	kidney
9986	SRS380774	kidney
9986	SRS380726	liver
9986	SRS836181	kidney
9986	SRS836189	heart
9986	SRS072808	kidney
9986	SRS836178	kidney
9986	SRS836183	kidney
9986	SRS836180	kidney
9986	SRS836140	kidney
9986	SRS836139	kidney
9986	SRS836129	kidney
9986	SRS072799	heart
9986	SRS836185	heart
9986	SRS836184	heart
9986	SRS836182	heart
9986	SRS836143	liver
9986	SRS836149	liver
9986	SRS072798	testis
9986	SRS836144	liver
9986	SRS072785	ovary
9986	SRS072793	liver
9986	SRS836193	liver
9986	SRS836192	liver
9986	SRS836191	liver
9986	SRS836190	liver
9986	SRS836150	liver
9986	SRS836179	heart
9986	SRS836137	kidney
9986	SRS836186	heart
9986	SRS072802	brain
9986	SRS836141	heart
9986	SRS836142	heart
9986	SRS836145	heart
9986	SRS836147	heart
9986	SRS836187	heart
9986	SRS836188	heart
9986	ERS1090465	liver
9986	ERS1090464	liver
9986	ERS1090463	liver
* SRA ID (https://www.ncbi.nlm.nih.gov/sra)
